# Supplementary material for: Using Poly(amidoamine) PAMAM-βCD Dendrimer for Controlled and Prolonged Delivery of Doxorubicin as Alternative System for Cancer Treatment
Source: Pharmaceutics. 2024 Nov 23;16(12):1509. doi: 10.3390/pharmaceutics16121509 (PMC11728618; doi:10.3390/pharmaceutics16121509)
Supplement: Supplementary file 1 [file pharmaceutics-16-01509-s001.zip]

Archive with 1 entries (1 files):
- pharmaceutics-3273330-supplementary.pdf
